# Supplementary material for: A cross-omics integrative study of metabolic signatures of chronic obstructive pulmonary disease
Source: BMC Pulm Med. 2020 Jul 16;20:193. doi: 10.1186/s12890-020-01222-7 (PMC7364599; doi:10.1186/s12890-020-01222-7)
Supplement: Supplementary file 1 — Additional file 1. [file 12890_2020_1222_MOESM1_ESM.zip]

Archive with 2 entries (2 files):
- eTable4-eTable5R1.xlsx
- Supplementary material I ProkicR1.docx
