# Supplementary material for: A cross-omics integrative study of metabolic signatures of chronic obstructive pulmonary disease
Source: BMC Pulm Med. 2020 Jul 16;20:193. doi: 10.1186/s12890-020-01222-7 (PMC7364599; doi:10.1186/s12890-020-01222-7)
Supplement: Supplementary file 1 — Additional file 1. [file 12890_2020_1222_MOESM1_ESM.zip › eTable4-eTable5R1.xlsx]

## Sheet: eTable4
eTable 4. Meta-analysis results of all metabolites tested for the association with COPD in the discovery sample
Metabolite	β	SE	P-value	Direction	N	N ERF	N RS-III-2	N RSE5	N RS-I-4
Glycoprotein acetyls, mainly a1-acid glycoprotein	0.1524	0.0442	0.00056	++++	5557	609	1485	686	2777
3-hydroxybutyrate	0.1222	0.0412	0.003044	++++	5002	609	930	686	2777
Histidine	-0.0969	0.0466	0.03738	----	5534	609	1484	665	2776
Free cholesterol in medium HDL	0.0985	0.0492	0.04519	+-++	5557	609	1485	686	2777
Acetoacetate	0.0841	0.0423	0.04662	++-+	5551	609	1481	684	2777
18:2, linoleic acid	-0.0945	0.0479	0.04858	+---	5546	607	1483	683	2773
Alanine	-0.0899	0.0464	0.05262	----	5557	609	1485	686	2777
Ratio of 18:2 linoleic acid to total fatty acids	-0.0905	0.0487	0.06318	+---	5546	607	1483	683	2773
Remnant cholesterol (non-HDL, non-LDL -cholesterol)	-0.0873	0.0474	0.0655	----	5557	609	1485	686	2777
Omega-6 fatty acids	-0.0852	0.0481	0.07644	+---	5545	607	1483	683	2772
Valine	-0.0887	0.0509	0.08114	---+	5557	609	1485	686	2777
Cholesterol esters in IDL	-0.0863	0.05	0.08412	+---	5557	609	1485	686	2777
Cholesterol esters in very small VLDL	-0.0835	0.0484	0.08435	+---	5557	609	1485	686	2777
Cholesterol esters in small VLDL	-0.0789	0.0465	0.08976	----	5557	609	1485	686	2777
Cholesterol in very small VLDL	-0.0799	0.0481	0.09711	+---	5557	609	1485	686	2777
Glucose	0.0725	0.0438	0.09797	++-+	5556	609	1484	686	2777
Total cholesterol in IDL	-0.0828	0.0501	0.09814	+---	5557	609	1485	686	2777
Total cholesterol in medium HDL	0.0803	0.0489	0.1004	+-++	5557	609	1485	686	2777
Ratio of Apolipoprotein B to Apolipoprotein A-I	-0.0775	0.0487	0.1119	?---	4948	NA	1485	686	2777
Polyunsaturated fatty acids	-0.0754	0.0477	0.114	+---	5546	607	1483	683	2773
Cholesterol esters in large LDL	-0.0743	0.0487	0.1272	+---	5557	609	1485	686	2777
Total cholesterol in small VLDL	-0.0701	0.0463	0.1301	----	5557	609	1485	686	2777
Apolipoprotein B	-0.0699	0.047	0.1372	----	5557	609	1485	686	2777
Total lipids in IDL	-0.0731	0.0497	0.1413	+---	5557	609	1485	686	2777
Acetate	-0.0708	0.0482	0.1413	+---	5002	609	930	686	2777
Total cholesterol in large LDL	-0.0718	0.049	0.1423	+---	5557	609	1485	686	2777
Total cholesterol in LDL	-0.0708	0.0485	0.1446	+---	5557	609	1485	686	2777
Cholesterol esters in medium HDL	0.0696	0.0484	0.1506	+-++	5557	609	1485	686	2777
Free cholesterol in very small VLDL	-0.067	0.0473	0.156	+---	5557	609	1485	686	2777
Total lipids in medium HDL	0.0693	0.0496	0.162	+-++	5557	609	1485	686	2777
Esterified cholesterol	-0.0698	0.05	0.1628	+---	5549	606	1484	686	2773
Free cholesterol in IDL	-0.07	0.0502	0.1637	+---	5557	609	1485	686	2777
Concentration of IDL particles	-0.0687	0.0496	0.1665	+---	5557	609	1485	686	2777
Concentration of medium HDL particles	0.0681	0.0494	0.1685	--++	5557	609	1485	686	2777
Creatinine	0.0667	0.0485	0.1691	-+-+	5556	609	1484	686	2777
Total cholesterol in VDL	-0.0633	0.0464	0.1726	---+	5557	609	1485	686	2777
Ratio of omega-6 fatty acids to total fatty acids	-0.064	0.0476	0.1786	+++-	5545	607	1483	683	2772
Phospholipids in large LDL	-0.066	0.0493	0.1812	+---	5557	609	1485	686	2777
Estimated description of fatty acid chain length, not actual carbon number	0.0764	0.0576	0.1848	-??+	3372	600	NA	NA	2772
Albumin	-0.0605	0.0463	0.1913	--+-	5557	609	1485	686	2777
Free cholesterol in large LDL	-0.0648	0.0496	0.1915	+---	5557	609	1485	686	2777
Phospholipids in large HDL	0.0656	0.0502	0.1918	+-++	5549	609	1485	686	2769
Total lipids in large LDL	-0.0626	0.049	0.2013	+---	5557	609	1485	686	2777
Phospholipids in medium HDL	0.0633	0.0496	0.2023	--++	5557	609	1485	686	2777
Total cholesterol in HDL	0.0645	0.0506	0.2029	+-++	5557	609	1485	686	2777
Total cholesterol in medium LDL	-0.0618	0.0486	0.204	+---	5557	609	1485	686	2777
Total cholesterol in HDL2	0.0631	0.05	0.2063	+-++	5557	609	1485	686	2777
Cholesterol esters in medium LDL	-0.0608	0.0486	0.2114	+---	5557	609	1485	686	2777
Free cholesterol in medium LDL	-0.0608	0.0489	0.2138	+---	5557	609	1485	686	2777
Triglycerides in medium LDL	0.0581	0.0469	0.2157	-+-+	5557	609	1485	686	2777
Concentration of large LDL particles	-0.0598	0.0492	0.2236	+---	5557	609	1485	686	2777
Total cholesterol in small LDL	-0.0594	0.0488	0.2238	+---	5557	609	1485	686	2777
Cholesterol esters in medium VLDL	-0.0564	0.0466	0.2266	---+	5557	609	1485	686	2777
Cholesterol esters in small LDL	-0.0586	0.0489	0.2305	+---	5557	609	1485	686	2777
Serum total cholesterol	-0.0603	0.0503	0.2306	+---	5557	609	1485	686	2777
Free cholesterol in large HDL	0.0598	0.05	0.2316	+-++	5549	609	1485	686	2769
Phospholipids in IDL	-0.0595	0.0499	0.2337	+---	5557	609	1485	686	2777
Free cholesterol in small LDL	-0.0564	0.0484	0.2432	+---	5557	609	1485	686	2777
Total lipids in medium LDL	-0.0545	0.0485	0.2612	+---	5557	609	1485	686	2777
Total lipids in small LDL	-0.0535	0.0486	0.2705	+---	5557	609	1485	686	2777
Total lipids in large HDL	0.0552	0.0504	0.2731	++++	5549	609	1485	686	2769
Phospholipids in medium LDL	-0.0529	0.0483	0.2742	+---	5557	609	1485	686	2777
Ratio of polyunsaturated fatty acids to total fatty acids	-0.0511	0.0473	0.2793	+++-	5546	607	1483	683	2773
Phospholipids in very large HDL	0.0539	0.0506	0.2866	++++	5556	609	1485	686	2776
Triglycerides in IDL	0.0469	0.045	0.2974	-+-+	5557	609	1485	686	2777
Total lipids in very small VLDL	-0.0488	0.047	0.2994	----	5557	609	1485	686	2777
Concentration of large HDL particles	0.0516	0.0503	0.3042	+-++	5549	609	1485	686	2769
Phospholipids in small LDL	-0.0491	0.0483	0.3093	+---	5557	609	1485	686	2777
Triglycerides in LDL	0.0473	0.0471	0.3148	-+-+	5557	609	1485	686	2777
Triglycerides in large LDL	0.0468	0.0467	0.3156	-+-+	5557	609	1485	686	2777
Free cholesterol in small VLDL	-0.0462	0.0463	0.3182	---+	5557	609	1485	686	2777
Total fatty acids	-0.0468	0.047	0.3201	---+	5547	608	1483	683	2773
Ratio of monounsaturated fatty acids to total fatty acids	0.0457	0.0466	0.3267	-+-+	5547	608	1483	683	2773
Concentration of small LDL particles	-0.0474	0.0487	0.3305	+---	5557	609	1485	686	2777
Apolipoprotein A-I	0.0494	0.0513	0.3361	+-++	5557	609	1485	686	2777
Concentration of medium LDL particles	-0.0462	0.0488	0.3436	+---	5557	609	1485	686	2777
Phospholipids in small HDL	0.0448	0.0474	0.3452	--++	5557	609	1485	686	2777
Ratio of 22:6 docosahexaenoic acid to total fatty acids	0.0401	0.0436	0.357	++-+	5544	608	1483	683	2770
Total cholesterol in large HDL	0.0459	0.05	0.3583	+-++	5549	609	1485	686	2769
Total cholesterol in medium VLDL	-0.0424	0.0463	0.3595	---+	5557	609	1485	686	2777
Concentration of very small VLDL particles	-0.0406	0.0469	0.3863	----	5557	609	1485	686	2777
Mean diameter for HDL particles	0.0429	0.0504	0.3952	+++-	5557	609	1485	686	2777
Saturated fatty acids	-0.0396	0.0472	0.4009	---+	5545	607	1483	683	2772
Concentration of small HDL particles	0.0391	0.0472	0.4077	+--+	5557	609	1485	686	2777
Leucine	-0.0428	0.0518	0.4094	---+	5557	609	1485	686	2777
Total lipids in small VLDL	-0.038	0.0462	0.4108	---+	5557	609	1485	686	2777
Tyrosine	0.0365	0.0453	0.4196	--++	5556	609	1484	686	2777
Isoleucine	0.0403	0.0505	0.425	---+	5555	609	1484	686	2776
Cholesterol esters in large HDL	0.0396	0.0499	0.4276	--++	5549	609	1485	686	2769
Ratio of omega-3 fatty acids to total fatty acids	0.0339	0.0435	0.4355	++-+	5546	608	1483	683	2772
Total lipids in small HDL	0.0356	0.0464	0.4425	+--+	5557	609	1485	686	2777
Triglycerides in small LDL	0.0342	0.0462	0.4595	---+	5557	609	1485	686	2777
Glutamine	0.0333	0.0452	0.4615	-+-+	5556	609	1485	686	2776
Total lipids in very large HDL	0.0375	0.0511	0.4624	++++	5556	609	1485	686	2776
Concentration of very large HDL particles	0.0355	0.0508	0.4847	++++	5556	609	1485	686	2776
Total lipids in medium VLDL	-0.0313	0.0463	0.4988	---+	5557	609	1485	686	2777
Free cholesterol in very large HDL	0.0336	0.0507	0.5074	+-++	5556	609	1485	686	2776
Cholesterol esters in large VLDL	-0.0304	0.0465	0.5133	---+	5552	608	1485	686	2773
Triglycerides in HDL	-0.0297	0.046	0.5187	--++	5557	609	1485	686	2777
Free cholesterol	-0.0323	0.0503	0.5206	+---	5549	606	1484	686	2773
Cholesterol esters in chylomicrons and extremely large VLDL	-0.0294	0.0462	0.5244	--++	5555	609	1485	686	2775
Phospholipids in very small VLDL	-0.0297	0.0478	0.5345	+---	5557	609	1485	686	2777
Phospholipids in medium VLDL	-0.0278	0.0465	0.5502	---+	5557	609	1485	686	2777
Concentration of small VLDL particles	-0.0275	0.0463	0.553	---+	5557	609	1485	686	2777
Phospholipids in small VLDL	-0.0268	0.0465	0.5641	---+	5557	609	1485	686	2777
Sphingomyelins	0.028	0.0506	0.5805	+-++	5548	605	1484	686	2773
Concentration of medium VLDL particles	-0.0253	0.0465	0.5854	---+	5557	609	1485	686	2777
Triglycerides in medium VLDL	-0.024	0.0465	0.6053	---+	5557	609	1485	686	2777
Ratio of diacylglycerol to triglycerides	-0.0291	0.0578	0.6146	-??-	3321	594	NA	NA	2727
Phenylalanine	0.0228	0.0474	0.6297	-+-+	5557	609	1485	686	2777
Free cholesterol in medium VLDL	-0.0218	0.0463	0.6379	---+	5557	609	1485	686	2777
22:6, docosahexaenoic acid	0.019	0.0442	0.6672	+--+	5544	608	1483	683	2770
Total cholesterol in large VLDL	-0.0198	0.0463	0.6684	---+	5552	608	1485	686	2773
Ratio of triglycerides to phosphoglycerides	-0.0184	0.0457	0.6869	---+	5547	605	1484	686	2772
Triglycerides in small HDL	-0.0183	0.0477	0.7011	---+	5557	609	1485	686	2777
Triglycerides in chylomicrons and extremely large VLDL	-0.0175	0.0456	0.7018	--++	5555	609	1485	686	2775
Cholesterol in chylomicrons and extremely large VLDL	-0.016	0.0456	0.725	--++	5555	609	1485	686	2775
Total lipids in chylomicrons and extremely large VLDL	-0.0159	0.0456	0.7271	--++	5555	609	1485	686	2775
Monounsaturated fatty acids; 16:1, 18:1	-0.016	0.0462	0.7285	---+	5547	608	1483	683	2773
Pyruvate	-0.0194	0.0572	0.7338	-??-	3386	609	NA	NA	2777
Citrate	-0.0147	0.0466	0.7526	-+--	5557	609	1485	686	2777
Cholesterol esters in very large VLDL	-0.0142	0.0459	0.7563	---+	5549	605	1485	686	2773
Cholesterol in very large HDL	0.0155	0.0504	0.7577	+-+-	5556	609	1485	686	2776
Triglycerides in VLDL	-0.0142	0.0462	0.7578	---+	5557	609	1485	686	2777
Ratio of saturated fatty acids to total fatty acids	0.0137	0.0449	0.7606	--++	5545	607	1483	683	2772
Total phosphoglycerides	-0.015	0.0498	0.7629	--++	5548	606	1484	686	2772
Phospholipids in large VLDL	-0.0135	0.0465	0.771	---+	5552	608	1485	686	2773
Triglycerides in medium HDL	-0.0134	0.0467	0.7743	--++	5557	609	1485	686	2777
Free cholesterol in small HDL	0.0132	0.0468	0.7779	+-++	5557	609	1485	686	2777
Triglycerides in small VLDL	-0.013	0.0466	0.78	---+	5557	609	1485	686	2777
Mean diameter for LDL particles	0.0125	0.0454	0.7837	-++-	5557	609	1485	686	2777
Lactate	-0.0119	0.0449	0.7916	-+--	5557	609	1485	686	2777
Cholesterol in very large VLDL	-0.0114	0.0457	0.8035	---+	5549	605	1485	686	2773
Total lipids in large VLDL	-0.011	0.0461	0.8115	---+	5552	608	1485	686	2773
Mean diameter for VLDL particles	-0.0113	0.0476	0.8124	---+	5557	609	1485	686	2777
Ratio of conjugated linoleic acid to total fatty acids	-0.013	0.0567	0.8186	-??+	3378	606	NA	NA	2772
Serum total triglycerides	-0.0102	0.046	0.8245	---+	5557	609	1485	686	2777
Triglycerides in very small VLDL	0.0101	0.046	0.8264	---+	5557	609	1485	686	2777
Total cholesterol in small HDL	0.0099	0.0457	0.828	+--+	5557	609	1485	686	2777
Omega-3 fatty acids	0.009	0.0445	0.8403	+--+	5546	608	1483	683	2772
Concentration of chylomicrons and extremely large VLDL particles	-0.0072	0.0447	0.8715	--++	5555	609	1485	686	2775
Free cholesterol in very large VLDL	-0.0071	0.0455	0.8757	---+	5549	605	1485	686	2773
Free cholesterol in large VLDL	-0.007	0.0461	0.8789	---+	5552	608	1485	686	2773
Cholesterol esters in very large HDL	0.0073	0.05	0.8845	--+-	5556	609	1485	686	2776
Phospholipids in very large VLDL	-0.0059	0.0457	0.8973	---+	5549	605	1485	686	2773
Concentration of large VLDL particles	-0.0054	0.0464	0.908	---+	5552	608	1485	686	2773
Total lipids in very large VLDL	-0.0049	0.0457	0.9139	---+	5549	605	1485	686	2773
Conjugated linoleic acid	-0.0055	0.0578	0.9237	-??+	3378	606	NA	NA	2772
Total lipids in chylomicrons and extremely large VLDL	-0.0036	0.0453	0.9361	--++	5555	609	1485	686	2775
Cholesterol esters in small HDL	0.0036	0.0459	0.9367	+--+	5557	609	1485	686	2777
Triglycerides in large VLDL	-0.003	0.046	0.9477	---+	5552	608	1485	686	2773
Phosphatidylcholine and other cholines	-0.003	0.0499	0.9528	+-++	5546	605	1484	686	2771
Diacylglycerol	-0.0032	0.057	0.9549	-??+	3322	595	NA	NA	2727
Triglycerides in very large HDL	-0.0023	0.0462	0.9598	--++	5556	609	1485	686	2776
Total cholines	0.0018	0.0509	0.9723	+-++	5550	608	1484	686	2772
Total cholesterol in HDL3	-0.0015	0.0474	0.9749	+-+-	5557	609	1485	686	2777
Estimated degree of unsaturation	-0.0015	0.0468	0.975	+++-	4055	600	NA	683	2772
Triglycerides in very large VLDL	-0.0013	0.0457	0.9775	---+	5549	605	1485	686	2773
Free cholesterol in chylomicrons and extremely large VLDL	0.0013	0.0451	0.9778	--++	5555	609	1485	686	2775
Triglycerides in large HDL	-0.0013	0.0495	0.9785	-++-	5549	609	1485	686	2769
Concentration of very large VLDL particles	-0.0004	0.0455	0.9926	--++	5549	605	1485	686	2773

## Sheet: eTable5
eTable 5. Meta-analysis results of all metabolites tested for the association with FEV1/FVC in the discovery sample
Metabolite	β	SE	P-value	Direction	N	N RS-III-2	N RS-E5	N RS-I-4
Valine	0.0053	0.0014	0.0002507	+++	3324	1358	619	1347
Glycoprotein acetyls, mainly a1-acid glycoprotein	-0.0047	0.0013	0.0004477	---	3324	1358	619	1347
Albumin	0.0037	0.0013	0.004676	+++	3324	1358	619	1347
Glutamine	-0.0034	0.0013	0.009746	---	3323	1358	619	1346
Triglycerides in very large HDL	-0.0032	0.0013	0.016	---	3324	1358	619	1347
Phenylalanine	-0.0029	0.0014	0.03337	---	3324	1358	619	1347
Leucine	0.0027	0.0015	0.06761	+++	3324	1358	619	1347
Mean diameter for HDL particles	-0.0026	0.0015	0.07814	---	3324	1358	619	1347
Ratio of polyunsaturated fatty acids to total fatty acids	0.0024	0.0014	0.08163	+-+	3319	1357	617	1345
Ratio of omega-6 fatty acids to total fatty acids	0.0024	0.0014	0.08218	+-+	3319	1357	617	1345
Ratio of 18:2 linoleic acid to total fatty acids	0.0024	0.0014	0.09317	+-+	3319	1357	617	1345
Total lipids in large HDL	-0.0024	0.0015	0.1005	+--	3320	1358	619	1343
Cholesterol esters in large HDL	-0.0024	0.0015	0.1011	+--	3320	1358	619	1343
Total cholesterol in large HDL	-0.0024	0.0015	0.1053	+--	3320	1358	619	1343
Total lipids in very large HDL	-0.0024	0.0015	0.1062	---	3324	1358	619	1347
Acetate	0.0023	0.0014	0.1112	+++	2806	840	619	1347
Triglycerides in medium LDL	-0.0021	0.0013	0.1163	-+-	3324	1358	619	1347
Total cholesterol in small HDL	0.002	0.0013	0.1175	++-	3324	1358	619	1347
Ratio of monounsaturated fatty acids to total fatty acids	-0.0021	0.0014	0.136	-+-	3319	1357	617	1345
Ratio of diacylglycerol to triglycerides	-0.0032	0.0022	0.1374	??-	NA	NA	NA	1328
Triglycerides in LDL	-0.002	0.0013	0.1411	---	3324	1358	619	1347
Phospholipids in large HDL	-0.0022	0.0015	0.1453	+--	3320	1358	619	1343
Phospholipids in very large HDL	-0.0022	0.0015	0.1453	+--	3324	1358	619	1347
Cholesterol esters in small HDL	0.0019	0.0013	0.1514	++-	3324	1358	619	1347
Concentration of large HDL particles	-0.0021	0.0015	0.1599	+--	3320	1358	619	1343
Concentration of very large HDL particles	-0.0021	0.0015	0.1621	+--	3324	1358	619	1347
Triglycerides in large LDL	-0.0019	0.0013	0.1643	-+-	3324	1358	619	1347
18:2, linoleic acid	0.0019	0.0014	0.1814	+++	3319	1357	617	1345
Triglycerides in IDL	-0.0017	0.0013	0.1823	-+-	3324	1358	619	1347
Omega-6 fatty acids	0.0018	0.0014	0.1848	+++	3319	1357	617	1345
Cholesterol in very large HDL	-0.0019	0.0015	0.1861	---	3324	1358	619	1347
Free cholesterol in large HDL	-0.0019	0.0015	0.1943	+--	3320	1358	619	1343
Estimated degree of unsaturation	0.0017	0.0013	0.2001	+-+	3319	1357	617	1345
Cholesterol esters in very large HDL	-0.0018	0.0015	0.2082	---	3324	1358	619	1347
Free cholesterol in medium LDL	0.0017	0.0014	0.2082	+++	3324	1358	619	1347
Polyunsaturated fatty acids	0.0017	0.0014	0.2092	+++	3319	1357	617	1345
Free cholesterol in very large HDL	-0.0018	0.0015	0.2126	+--	3324	1358	619	1347
Free cholesterol in chylomicrons and extremely large VLDL	-0.0016	0.0013	0.2324	--+	3323	1358	619	1346
Concentration of chylomicrons and extremely large VLDL particles	-0.0016	0.0013	0.2389	--+	3323	1358	619	1346
Cholesterol esters in IDL	0.0017	0.0014	0.2447	+++	3324	1358	619	1347
Cholesterol esters in large LDL	0.0016	0.0014	0.251	+++	3324	1358	619	1347
Free cholesterol in small HDL	0.0015	0.0013	0.2618	+++	3324	1358	619	1347
Triglycerides in large HDL	-0.0016	0.0014	0.2634	---	3320	1358	619	1343
Total cholesterol in large LDL	0.0016	0.0014	0.2661	+++	3324	1358	619	1347
Free cholesterol in small LDL	0.0015	0.0014	0.2688	++-	3324	1358	619	1347
Ratio of saturated fatty acids to total fatty acids	-0.0014	0.0013	0.2693	-+-	3319	1357	617	1345
Total cholesterol in LDL	0.0015	0.0014	0.2731	+++	3324	1358	619	1347
Total lipids in chylomicrons and extremely large VLDL	-0.0014	0.0013	0.2755	--+	3323	1358	619	1346
Total cholesterol in HDL	-0.0016	0.0015	0.2771	+--	3324	1358	619	1347
Total cholesterol in IDL	0.0015	0.0014	0.2795	+++	3324	1358	619	1347
Isoleucine	0.0016	0.0015	0.2818	+++	3324	1358	619	1347
Total cholesterol in medium LDL	0.0015	0.0014	0.2825	+++	3324	1358	619	1347
Phospholipids in large LDL	0.0015	0.0014	0.2829	+++	3324	1358	619	1347
Triglycerides in small LDL	-0.0014	0.0013	0.297	-+-	3324	1358	619	1347
Phospholipids in medium LDL	0.0014	0.0014	0.301	+++	3324	1358	619	1347
Cholesterol esters in very small VLDL	0.0014	0.0014	0.3021	-++	3324	1358	619	1347
Total cholesterol in small LDL	0.0014	0.0014	0.315	++-	3324	1358	619	1347
Total cholesterol in HDL2	-0.0015	0.0015	0.3172	+--	3324	1358	619	1347
Cholesterol esters in medium LDL	0.0014	0.0014	0.3195	+++	3324	1358	619	1347
Apolipoprotein A-I	-0.0015	0.0015	0.3214	+--	3324	1358	619	1347
Phospholipids in small LDL	0.0013	0.0014	0.3256	++-	3324	1358	619	1347
Total lipids in large LDL	0.0014	0.0014	0.332	+++	3324	1358	619	1347
Glucose	0.0013	0.0014	0.334	+++	3323	1357	619	1347
Citrate	0.0013	0.0013	0.3343	++-	3324	1358	619	1347
Cholesterol esters in small LDL	0.0013	0.0014	0.3367	+++	3324	1358	619	1347
Total lipids in medium LDL	0.0013	0.0014	0.3426	++-	3324	1358	619	1347
Total cholines	-0.0014	0.0015	0.3476	+--	3321	1357	619	1345
Cholesterol in very small VLDL	0.0013	0.0014	0.3488	-++	3324	1358	619	1347
Triglycerides in chylomicrons and extremely large VLDL	-0.0012	0.0013	0.3616	--+	3323	1358	619	1346
Total lipids in small LDL	0.0013	0.0014	0.3634	++-	3324	1358	619	1347
Free cholesterol in large LDL	0.0013	0.0014	0.3671	+++	3324	1358	619	1347
Ratio of Apolipoprotein B to Apolipoprotein A-I	0.0012	0.0013	0.3694	-++	3324	1358	619	1347
Free cholesterol in very large VLDL	-0.0012	0.0013	0.3698	--+	3322	1358	619	1345
Total lipids in chylomicrons and extremely large VLDL	-0.0012	0.0013	0.3755	--+	3323	1358	619	1346
Concentration of very large VLDL particles	-0.0012	0.0013	0.3851	--+	3322	1358	619	1345
Cholesterol esters in small VLDL	0.0011	0.0013	0.3914	+++	3324	1358	619	1347
Lactate	0.0011	0.0013	0.4067	-++	3324	1358	619	1347
Concentration of large LDL particles	0.0012	0.0014	0.4088	++-	3324	1358	619	1347
Phosphatidylcholine and other cholines	-0.0012	0.0014	0.4157	+--	3321	1357	619	1345
Esterified cholesterol	0.0012	0.0014	0.4173	++-	3321	1357	619	1345
Cholesterol in chylomicrons and extremely large VLDL	-0.0011	0.0013	0.4245	--+	3323	1358	619	1346
Phospholipids in very large VLDL	-0.0011	0.0013	0.426	--+	3322	1358	619	1345
Free cholesterol in IDL	0.0011	0.0014	0.4355	+++	3324	1358	619	1347
Total lipids in IDL	0.0011	0.0014	0.4391	+++	3324	1358	619	1347
Diacylglycerol	-0.0017	0.0022	0.4428	??-	NA	NA	NA	1328
Concentration of large VLDL particles	-0.001	0.0013	0.4452	--+	3324	1358	619	1347
Concentration of small LDL particles	0.001	0.0014	0.4475	++-	3324	1358	619	1347
Triglycerides in very large VLDL	-0.001	0.0013	0.449	--+	3322	1358	619	1345
Concentration of medium LDL particles	0.001	0.0014	0.4495	++-	3324	1358	619	1347
Remnant cholesterol (non-HDL, non-LDL -cholesterol)	0.001	0.0013	0.4639	+++	3324	1358	619	1347
Free cholesterol in medium HDL	-0.0011	0.0014	0.4652	+--	3324	1358	619	1347
Total phosphoglycerides	-0.001	0.0014	0.4977	+--	3321	1357	619	1345
Cholesterol in very large VLDL	-0.0009	0.0013	0.5035	--+	3322	1358	619	1345
Phospholipids in IDL	0.001	0.0014	0.5042	+++	3324	1358	619	1347
Total lipids in very large VLDL	-0.0009	0.0013	0.5096	--+	3322	1358	619	1345
Total cholesterol in small VLDL	0.0009	0.0013	0.5108	-++	3324	1358	619	1347
Concentration of IDL particles	0.0009	0.0014	0.5152	+++	3324	1358	619	1347
Free cholesterol in large VLDL	-0.0009	0.0013	0.5156	--+	3324	1358	619	1347
Ratio of omega-3 fatty acids to total fatty acids	0.0008	0.0013	0.5178	++-	3319	1357	617	1345
Alanine	0.0008	0.0013	0.529	-++	3324	1358	619	1347
Free cholesterol in very small VLDL	0.0008	0.0013	0.5333	-++	3324	1358	619	1347
Total lipids in very small VLDL	0.0008	0.0013	0.5411	-++	3324	1358	619	1347
Serum total cholesterol	0.0009	0.0015	0.5446	++-	3324	1358	619	1347
Total lipids in small HDL	0.0007	0.0013	0.5703	++-	3324	1358	619	1347
Triglycerides in HDL	-0.0007	0.0013	0.5734	---	3324	1358	619	1347
Mean diameter for VLDL particles	-0.0008	0.0014	0.5748	-+-	3324	1358	619	1347
Creatinine	-0.0008	0.0015	0.5846	-+-	3323	1357	619	1347
Omega-3 fatty acids	0.0007	0.0013	0.5881	++-	3319	1357	617	1345
Apolipoprotein B	0.0007	0.0013	0.5911	+++	3324	1358	619	1347
Cholesterol esters in very large VLDL	-0.0007	0.0013	0.6094	--+	3322	1358	619	1345
22:6, docosahexaenoic acid	0.0006	0.0013	0.6213	+-+	3317	1357	617	1343
Triglycerides in large VLDL	-0.0007	0.0014	0.6221	--+	3324	1358	619	1347
Phospholipids in large VLDL	-0.0006	0.0013	0.6309	--+	3324	1358	619	1347
Pyruvate	0.0011	0.0022	0.6344	??+	NA	NA	NA	1347
Ratio of conjugated linoleic acid to total fatty acids	-0.0011	0.0023	0.6436	??-	NA	NA	NA	1344
Concentration of small HDL particles	0.0006	0.0013	0.6461	++-	3324	1358	619	1347
Total fatty acids	0.0006	0.0013	0.6515	+++	3319	1357	617	1345
Concentration of very small VLDL particles	0.0006	0.0013	0.6564	-++	3324	1358	619	1347
Ratio of 22:6 docosahexaenoic acid to total fatty acids	0.0006	0.0013	0.6566	+-+	3317	1357	617	1343
Sphingomyelins	-0.0006	0.0015	0.6596	+--	3321	1357	619	1345
Cholesterol esters in chylomicrons and extremely large VLDL	-0.0006	0.0013	0.6617	--+	3323	1358	619	1346
Serum total triglycerides	-0.0006	0.0013	0.6667	-++	3324	1358	619	1347
Free cholesterol in medium VLDL	-0.0006	0.0013	0.6742	--+	3324	1358	619	1347
Concentration of medium VLDL particles	-0.0006	0.0013	0.6761	--+	3324	1358	619	1347
Phospholipids in small HDL	-0.0006	0.0013	0.6771	+--	3324	1358	619	1347
Phospholipids in medium HDL	-0.0006	0.0014	0.6901	+--	3324	1358	619	1347
Phospholipids in very small VLDL	0.0005	0.0014	0.7037	-+-	3324	1358	619	1347
Total cholesterol in large VLDL	-0.0005	0.0013	0.7058	--+	3324	1358	619	1347
Concentration of medium HDL particles	-0.0005	0.0014	0.7105	+--	3324	1358	619	1347
Mean diameter for LDL particles	-0.0005	0.0013	0.7107	--+	3324	1358	619	1347
Triglycerides in small HDL	-0.0005	0.0014	0.7145	--+	3324	1358	619	1347
Triglycerides in very small VLDL	-0.0005	0.0013	0.7233	-+-	3324	1358	619	1347
Total lipids in large VLDL	-0.0004	0.0014	0.7565	--+	3324	1358	619	1347
Triglycerides in small VLDL	-0.0004	0.0014	0.7621	-++	3324	1358	619	1347
Phospholipids in small VLDL	0.0004	0.0013	0.7689	-++	3324	1358	619	1347
Total cholesterol in medium HDL	-0.0004	0.0014	0.7722	+--	3324	1358	619	1347
Tyrosine	-0.0004	0.0013	0.7732	++-	3323	1357	619	1347
Estimated description of fatty acid chain length, not actual carbon number	-0.0007	0.0024	0.777	??-	NA	NA	NA	1345
Total cholesterol in VDL	0.0004	0.0013	0.7772	-++	3324	1358	619	1347
Free cholesterol in small VLDL	0.0003	0.0013	0.8024	-++	3324	1358	619	1347
Total lipids in medium HDL	-0.0004	0.0014	0.8077	+--	3324	1358	619	1347
3-hydroxybutyrate	0.0003	0.0014	0.8107	+--	2806	840	619	1347
Triglycerides in VLDL	-0.0003	0.0014	0.8151	-++	3324	1358	619	1347
Phospholipids in medium VLDL	-0.0003	0.0013	0.8194	--+	3324	1358	619	1347
Cholesterol esters in large VLDL	-0.0003	0.0013	0.8315	--+	3324	1358	619	1347
Conjugated linoleic acid	-0.0005	0.0023	0.8418	??-	NA	NA	NA	1344
Total lipids in small VLDL	0.0002	0.0013	0.8583	-++	3324	1358	619	1347
Saturated fatty acids	0.0002	0.0013	0.8621	++-	3319	1357	617	1345
Histidine	0.0002	0.0013	0.8682	++-	3303	1357	600	1346
Cholesterol esters in medium VLDL	0.0002	0.0013	0.8768	-++	3324	1358	619	1347
Cholesterol esters in medium HDL	-0.0002	0.0014	0.8855	+--	3324	1358	619	1347
Triglycerides in medium VLDL	-0.0002	0.0014	0.9011	-++	3324	1358	619	1347
Monounsaturated fatty acids; 16:1, 18:1	-0.0002	0.0013	0.9069	-+-	3319	1357	617	1345
Triglycerides in medium HDL	0.0001	0.0013	0.9158	-+-	3324	1358	619	1347
Total cholesterol in HDL3	-0.0001	0.0014	0.9304	+--	3324	1358	619	1347
Free cholesterol	0.0001	0.0015	0.9352	++-	3321	1357	619	1345
Concentration of small VLDL particles	-0.0001	0.0013	0.9359	-++	3324	1358	619	1347
Total cholesterol in medium VLDL	-0.0001	0.0013	0.9438	-++	3324	1358	619	1347
Ratio of triglycerides to phosphoglycerides	-0.0001	0.0014	0.9638	-++	3321	1357	619	1345
Total lipids in medium VLDL	0	0.0013	0.9812	-++	3324	1358	619	1347
Acetoacetate	0	0.0013	0.9903	-+-	3318	1354	617	1347
